# Supplementary material for: Decision-Making of Swiss Farmers and the Role of the Veterinarian in Reducing Antimicrobial Use on Dairy Farms
Source: Front Vet Sci. 2020 Aug 26;7:565. doi: 10.3389/fvets.2020.00565 (PMC7479233; doi:10.3389/fvets.2020.00565)
Supplement: Appendix 1 — Shortened data set (without demographic data) as Excel table. [file Table_1.XLSX]

## Sheet: DATAQUESTIONNAIRE
MOT_SELFPRO	MOT_COST	MOT_RESPCON	MOT_AMR	MOT_PROD	MOT_TRAD	MOT_ATTIT	MOT_IMPROFARM	MOT_VET	MOT_OTHER	STRAT_1	STRAT_2	STRAT_3	STRAT_4	STRAT_5	STRAT_6	STRAT_7	STRAT_8	STRAT_9	STRAT_10	STRAT_11	STRAT_12	STRAT_13	STRAT_14	STRAT_15	STRAT_16	STRAT_17	WHY_1_PROB	WHY_1_HAU	WHY_1_NEW	WHY_1_SYST	WHY_1_COST	WHY_2_PROB	WHY_2_HAU	WHY_2_NEW	WHY_2_SYST	WHY_2_COST	WHY_3_PROB	WHY_3_HAU	WHY_3_NEW	WHY_3_SYST	WHY_3_COST	WHY_4_PROB	WHY_4_HAU	WHY_4_NEW	WHY_4_SYST	WHY_4_COST	WHY_5_PROB	WHY_5_HAU	WHY_5_NEW
3	5	5	4	4	4	5	4	2	2	0	0	0	0	0	1	0	1	0	0	0	0	0	1	0	0	0	NA	NA	NA	NA	NA	NA	NA	NA	NA	NA	NA	NA	NA	NA	NA	NA	NA	NA	NA	NA	NA	NA	NA
5	1	5	5	5	1	5	5	2	3	0	0	0	0	0	1	0	1	0	1	0	0	1	0	0	0	0	NA	NA	NA	NA	NA	NA	NA	NA	NA	NA	NA	NA	NA	NA	NA	NA	NA	NA	NA	NA	NA	NA	NA
5	5	5	5	5	4	5	5	2	2	0	0	0	0	0	1	1	0	0	0	0	0	0	0	0	1	0	NA	NA	NA	NA	NA	NA	NA	NA	NA	NA	NA	NA	NA	NA	NA	NA	NA	NA	NA	NA	NA	NA	NA
4	4	4	5	5	3	4	4	3	3	1	1	0	0	0	1	1	0	0	0	0	0	0	1	0	1	0	3	3	5	4	5	4	3	4	4	4	NA	NA	NA	NA	NA	NA	NA	NA	NA	NA	NA	NA	NA
3	5	4	5	5	3	4	5	4	4	0	1	0	0	0	1	0	0	0	0	0	0	0	0	0	0	0	NA	NA	NA	NA	NA	5	1	1	NA	5	NA	NA	NA	NA	NA	NA	NA	NA	NA	NA	NA	NA	NA
4	4	5	4	4	3	4	5	2	2	1	0	0	0	0	1	0	0	0	0	0	0	0	0	0	0	0	3	3	4	3	4	NA	NA	NA	NA	NA	NA	NA	NA	NA	NA	NA	NA	NA	NA	NA	NA	NA	NA
4	3	5	5	5	3	4	5	2	1	1	1	0	0	0	1	0	1	0	0	0	0	0	0	0	0	0	4	2	4	1	4	4	2	3	1	4	NA	NA	NA	NA	NA	NA	NA	NA	NA	NA	NA	NA	NA
5	2	5	4	5	5	5	5	2	3	0	0	0	0	0	0	1	0	1	0	0	0	1	0	0	0	0	NA	NA	NA	NA	NA	NA	NA	NA	NA	NA	NA	NA	NA	NA	NA	NA	NA	NA	NA	NA	NA	NA	NA
5	5	5	5	5	5	5	5	5	5	0	0	0	0	0	1	0	1	0	0	0	0	0	0	0	0	0	NA	NA	NA	NA	NA	NA	NA	NA	NA	NA	NA	NA	NA	NA	NA	NA	NA	NA	NA	NA	NA	NA	NA
4	4	4	4	4	4	4	4	1	1	0	0	0	0	0	1	1	0	0	0	0	0	0	0	0	0	0	NA	NA	NA	NA	NA	NA	NA	NA	NA	NA	NA	NA	NA	NA	NA	NA	NA	NA	NA	NA	NA	NA	NA
4	5	5	5	4	4	3	5	3	3	0	0	1	1	0	1	1	0	0	0	0	0	0	0	0	0	0	NA	NA	NA	NA	NA	NA	NA	NA	NA	NA	4	4	5	4	5	1	1	5	4	5	NA	NA	NA
4	5	5	5	5	4	4	5	4	5	1	1	0	0	0	1	1	1	0	0	0	0	0	0	0	1	0	1	4	4	1	4	1	4	4	1	4	NA	NA	NA	NA	NA	NA	NA	NA	NA	NA	NA	NA	NA
5	4	4	4	5	5	5	5	4	4	0	0	0	0	1	0	0	1	0	0	0	0	1	0	0	0	0	NA	NA	NA	NA	NA	NA	NA	NA	NA	NA	NA	NA	NA	NA	NA	NA	NA	NA	NA	NA	3	4	1
4	4	2	5	4	5	5	4	1	1	0	0	1	0	0	0	0	0	0	0	0	0	1	0	0	0	0	NA	NA	NA	NA	NA	NA	NA	NA	NA	NA	3	4	4	3	4	NA	NA	NA	NA	NA	NA	NA	NA
5	5	5	5	5	3	5	5	2	3	1	0	0	0	0	0	0	0	0	0	0	0	1	1	0	0	0	1	1	5	3	5	NA	NA	NA	NA	NA	NA	NA	NA	NA	NA	NA	NA	NA	NA	NA	NA	NA	NA
4	5	5	5	5	5	5	5	2	3	0	1	0	0	1	0	1	0	0	0	0	1	0	1	0	0	0	NA	NA	NA	NA	NA	4	3	4	4	5	NA	NA	NA	NA	NA	NA	NA	NA	NA	NA	2	2	2
4	5	5	4	4	5	5	5	3	3	1	0	0	0	0	0	1	1	0	0	0	0	0	0	0	0	0	2	1	4	3	2	NA	NA	NA	NA	NA	NA	NA	NA	NA	NA	NA	NA	NA	NA	NA	NA	NA	NA
4	5	4	4	4	3	5	4	4	4	1	0	0	0	0	1	0	1	0	0	0	0	1	1	0	1	0	2	1	4	2	2	NA	NA	NA	NA	NA	NA	NA	NA	NA	NA	NA	NA	NA	NA	NA	NA	NA	NA
5	5	4	5	5	5	5	4	3	4	0	0	0	0	0	0	0	1	0	0	0	0	1	0	0	0	0	NA	NA	NA	NA	NA	NA	NA	NA	NA	NA	NA	NA	NA	NA	NA	NA	NA	NA	NA	NA	NA	NA	NA
5	5	5	4	5	4	4	5	4	4	0	0	0	0	0	1	0	1	1	0	0	0	1	0	1	1	0	NA	NA	NA	NA	NA	NA	NA	NA	NA	NA	NA	NA	NA	NA	NA	NA	NA	NA	NA	NA	NA	NA	NA
5	3	4	5	4	4	4	4	1	1	0	1	0	0	1	1	1	1	0	0	0	0	0	0	1	0	0	NA	NA	NA	NA	NA	1	1	1	1	1	NA	NA	NA	NA	NA	NA	NA	NA	NA	NA	1	3	1
1	1	2	4	2	3	1	2	4	5	1	1	0	0	0	0	1	0	0	0	0	0	1	0	1	0	1	2	1	4	1	3	4	1	3	1	4	NA	NA	NA	NA	NA	NA	NA	NA	NA	NA	NA	NA	NA
4	3	4	4	5	4	5	5	1	2	0	1	0	0	1	0	0	1	0	0	0	0	0	0	0	0	0	NA	NA	NA	NA	NA	3	1	3	5	2	NA	NA	NA	NA	NA	NA	NA	NA	NA	NA	3	3	3
5	5	5	5	5	3	5	5	2	1	0	0	0	0	0	1	1	1	0	0	0	0	0	0	0	1	0	NA	NA	NA	NA	NA	NA	NA	NA	NA	NA	NA	NA	NA	NA	NA	NA	NA	NA	NA	NA	NA	NA	NA
4	3	4	5	4	5	5	5	4	3	1	0	0	0	0	1	0	1	0	0	0	1	1	0	0	0	0	4	1	3	3	3	NA	NA	NA	NA	NA	NA	NA	NA	NA	NA	NA	NA	NA	NA	NA	NA	NA	NA
5	4	5	5	4	3	5	4	1	1	0	0	0	0	0	1	0	1	0	0	0	1	1	0	0	0	1	NA	NA	NA	NA	NA	NA	NA	NA	NA	NA	NA	NA	NA	NA	NA	NA	NA	NA	NA	NA	NA	NA	NA
5	5	5	5	5	5	5	5	4	5	0	0	0	0	0	0	0	1	1	1	0	0	0	0	0	0	0	NA	NA	NA	NA	NA	NA	NA	NA	NA	NA	NA	NA	NA	NA	NA	NA	NA	NA	NA	NA	NA	NA	NA
5	4	4	5	4	3	5	5	2	2	0	0	0	0	1	0	0	1	0	0	0	0	0	0	0	0	0	NA	NA	NA	NA	NA	NA	NA	NA	NA	NA	NA	NA	NA	NA	NA	NA	NA	NA	NA	NA	4	4	4
3	5	5	5	5	5	5	5	3	5	1	0	0	0	0	1	0	0	0	0	0	0	1	0	0	0	0	4	4	4	4	5	NA	NA	NA	NA	NA	NA	NA	NA	NA	NA	NA	NA	NA	NA	NA	NA	NA	NA
4	3	4	5	4	5	4	3	1	1	0	0	0	0	0	0	0	0	1	0	0	1	0	0	0	0	0	NA	NA	NA	NA	NA	NA	NA	NA	NA	NA	NA	NA	NA	NA	NA	NA	NA	NA	NA	NA	NA	NA	NA
4	5	4	3	5	4	4	4	3	2	1	0	0	0	0	1	0	1	0	0	0	1	0	0	0	1	0	4	1	5	3	2	NA	NA	NA	NA	NA	NA	NA	NA	NA	NA	NA	NA	NA	NA	NA	NA	NA	NA
4	5	4	3	5	3	5	4	2	2	0	0	0	0	0	1	0	1	0	0	0	1	0	0	0	0	0	NA	NA	NA	NA	NA	NA	NA	NA	NA	NA	NA	NA	NA	NA	NA	NA	NA	NA	NA	NA	NA	NA	NA
4	4	4	4	4	3	3	4	3	3	0	0	0	0	0	1	0	0	0	0	0	0	0	1	0	0	0	NA	NA	NA	NA	NA	NA	NA	NA	NA	NA	NA	NA	NA	NA	NA	NA	NA	NA	NA	NA	NA	NA	NA
4	5	5	5	5	5	5	5	1	1	0	0	0	0	0	1	0	1	0	0	0	0	0	0	0	0	0	NA	NA	NA	NA	NA	NA	NA	NA	NA	NA	NA	NA	NA	NA	NA	NA	NA	NA	NA	NA	NA	NA	NA
5	3	5	5	5	3	5	5	1	1	0	0	0	0	0	0	0	1	0	0	0	0	0	0	0	0	0	NA	NA	NA	NA	NA	NA	NA	NA	NA	NA	NA	NA	NA	NA	NA	NA	NA	NA	NA	NA	NA	NA	NA
5	2	5	5	5	2	5	5	2	2	1	0	0	0	0	1	1	1	0	0	0	0	1	1	0	1	1	2	2	4	4	1	NA	NA	NA	NA	NA	NA	NA	NA	NA	NA	NA	NA	NA	NA	NA	NA	NA	NA
5	5	5	5	5	5	3	2	1	2	0	0	0	0	0	1	1	0	0	0	0	0	1	1	0	0	0	NA	NA	NA	NA	NA	NA	NA	NA	NA	NA	NA	NA	NA	NA	NA	NA	NA	NA	NA	NA	NA	NA	NA
5	3	5	5	5	3	4	5	4	1	1	0	0	0	0	0	0	1	0	0	0	0	1	0	0	0	0	2	1	4	2	2	NA	NA	NA	NA	NA	NA	NA	NA	NA	NA	NA	NA	NA	NA	NA	NA	NA	NA
3	4	4	5	5	3	4	4	4	2	1	1	0	0	0	1	0	0	0	0	0	1	0	1	0	0	0	2	1	4	1	3	4	3	3	2	4	NA	NA	NA	NA	NA	NA	NA	NA	NA	NA	NA	NA	NA
4	4	5	4	5	4	4	5	3	4	0	0	0	0	0	1	0	0	0	0	0	0	1	1	0	0	0	NA	NA	NA	NA	NA	NA	NA	NA	NA	NA	NA	NA	NA	NA	NA	NA	NA	NA	NA	NA	NA	NA	NA
3	5	5	5	5	4	4	4	1	1	0	0	0	0	0	0	0	1	1	0	0	1	1	0	1	0	0	NA	NA	NA	NA	NA	NA	NA	NA	NA	NA	NA	NA	NA	NA	NA	NA	NA	NA	NA	NA	NA	NA	NA
5	5	5	5	5	5	5	5	1	1	0	0	0	0	0	1	0	0	0	0	0	0	0	0	0	0	0	NA	NA	NA	NA	NA	NA	NA	NA	NA	NA	NA	NA	NA	NA	NA	NA	NA	NA	NA	NA	NA	NA	NA
4	5	4	4	4	4	5	4	3	4	0	0	1	1	0	0	0	1	0	0	0	0	0	0	0	0	0	NA	NA	NA	NA	NA	NA	NA	NA	NA	NA	2	1	1	4	1	2	1	1	3	1	NA	NA	NA
4	3	4	5	4	2	5	4	1	1	1	0	0	0	0	0	0	1	0	0	0	1	0	0	0	1	0	2	1	4	1	1	NA	NA	NA	NA	NA	NA	NA	NA	NA	NA	NA	NA	NA	NA	NA	NA	NA	NA
3	4	4	4	4	4	4	4	3	3	1	1	1	0	1	1	0	0	0	0	0	1	1	1	1	0	0	1	2	4	1	3	1	1	3	2	3	3	3	3	2	3	NA	NA	NA	NA	NA	4	4	4
5	5	2	5	5	1	5	1	1	1	0	0	0	0	0	0	0	0	1	0	1	0	1	0	0	1	0	NA	NA	NA	NA	NA	NA	NA	NA	NA	NA	NA	NA	NA	NA	NA	NA	NA	NA	NA	NA	NA	NA	NA
4	5	4	4	5	4	5	4	3	3	0	0	0	0	0	1	0	1	0	0	0	0	0	1	0	1	0	NA	NA	NA	NA	NA	NA	NA	NA	NA	NA	NA	NA	NA	NA	NA	NA	NA	NA	NA	NA	NA	NA	NA
4	1	5	5	3	2	4	5	1	1	0	0	0	0	0	0	0	1	0	1	0	0	0	1	0	0	0	NA	NA	NA	NA	NA	NA	NA	NA	NA	NA	NA	NA	NA	NA	NA	NA	NA	NA	NA	NA	NA	NA	NA
4	4	5	5	5	4	4	5	3	1	0	0	0	0	0	0	0	1	0	1	0	0	0	0	0	0	1	NA	NA	NA	NA	NA	NA	NA	NA	NA	NA	NA	NA	NA	NA	NA	NA	NA	NA	NA	NA	NA	NA	NA
5	5	5	3	5	3	5	5	1	1	1	0	0	0	0	0	0	1	0	0	0	0	0	0	0	0	0	2	1	4	3	5	NA	NA	NA	NA	NA	NA	NA	NA	NA	NA	NA	NA	NA	NA	NA	NA	NA	NA
3	5	5	4	5	5	5	3	1	3	0	0	0	1	0	1	0	1	0	0	0	0	0	0	0	0	0	NA	NA	NA	NA	NA	NA	NA	NA	NA	NA	NA	NA	NA	NA	NA	3	1	5	3	1	NA	NA	NA
4	5	5	5	5	5	5	5	3	2	0	1	0	0	0	0	0	1	0	0	0	0	0	0	0	0	0	NA	NA	NA	NA	NA	3	2	5	3	4	NA	NA	NA	NA	NA	NA	NA	NA	NA	NA	NA	NA	NA
4	5	4	5	5	4	4	5	3	2	0	0	0	0	0	1	0	1	0	0	0	0	0	0	1	0	0	NA	NA	NA	NA	NA	NA	NA	NA	NA	NA	NA	NA	NA	NA	NA	NA	NA	NA	NA	NA	NA	NA	NA
4	3	4	5	5	5	5	5	2	1	0	0	0	0	0	0	1	1	1	0	0	1	1	0	0	0	0	NA	NA	NA	NA	NA	NA	NA	NA	NA	NA	NA	NA	NA	NA	NA	NA	NA	NA	NA	NA	NA	NA	NA
5	4	5	5	5	3	5	5	3	2	1	1	0	0	0	1	0	1	0	0	0	1	0	0	0	0	0	4	3	5	4	3	2	2	3	5	4	NA	NA	NA	NA	NA	NA	NA	NA	NA	NA	NA	NA	NA
5	5	5	4	5	3	5	5	4	1	1	0	0	0	0	1	1	1	0	0	0	0	1	0	0	0	0	2	1	5	4	5	NA	NA	NA	NA	NA	NA	NA	NA	NA	NA	NA	NA	NA	NA	NA	NA	NA	NA
4	5	5	5	5	4	3	4	3	3	1	0	0	0	0	1	0	0	0	0	0	0	0	1	0	0	0	2	2	4	1	4	NA	NA	NA	NA	NA	NA	NA	NA	NA	NA	NA	NA	NA	NA	NA	NA	NA	NA
5	5	5	5	5	5	5	5	3	3	0	1	1	0	0	0	0	1	0	0	0	1	1	0	0	0	0	NA	NA	NA	NA	NA	2	1	5	3	4	2	1	3	4	4	NA	NA	NA	NA	NA	NA	NA	NA
[truncated: 79 more columns]

## Sheet: legend
Column	Description	Outcome
MOT_SELFPRO	I'd like to improve myself on my own initiative.	1= not motivating 2= little motivating 3= neutral 4= motivating 5= very motivating
MOT_COST	I want to reduce costs for drugs.	1= not motivating 2= little motivating 3= neutral 4= motivating 5= very motivating
MOT_ RESPCON	I have a certain responsibility to consumers	1= not motivating 2= little motivating 3= neutral 4= motivating 5=very motivating
MOT_AMR	The news about antimicrobial resistance problems motivates me	1= not motivating 2= little motivating 3= neutral 4= motivating 5= very motivating
MOT_PROD	Sustainable, healthy production is important to me	1= not motivating 2= little motivating 3= neutral 4= motivating 5= very motivating
MOT_TRAD	A low use of antimicrobials corresponds to the rural tradition	1= not motivating 2= little motivating 3= neutral 4= motivating 5= very motivating
MOT_ATTIT	A low use of antimicrobials corresponds to my idea of milk production	1= not motivating 2= little motivating 3= neutral 4= motivating 5= very motivating
MOT_ IMPROFARM	I would like to improve the image of (dairy) farmers	1= not motivating 2= little motivating 3= neutral 4= motivating 5= very motivating
MOT_VET	My veterinarian is putting pressure on us to use less antimicrobials.	1= not motivating 2= little motivating 3= neutral 4= motivating 5= very motivating
MOT_OTHER	Other farmers are also trying to reduce antimicrobials. This motivates me!	1= not motivating 2= little motivating 3= neutral 4= motivating 5= very motivating
STRAT_1	Strategie 1	0=no, 1=yes
STRAT_2	Strategie 2	0=no, 1=yes
STRAT_3	Strategie 3	0=no, 1=yes
STRAT_4	Strategie 4	0=no, 1=yes
STRAT_5	Strategie 5	0=no, 1=yes
STRAT_6	Strategie 6	0=no, 1=yes
STRAT_7	Strategie 7	0=no, 1=yes
STRAT_8	Strategie 8	0=no, 1=yes
STRAT_9	Strategie 9	0=no, 1=yes
STRAT_10	Strategie 10	0=no, 1=yes
STRAT_11	Strategie 11	0=no, 1=yes
STRAT_12	Strategie 12	0=no, 1=yes
STRAT_13	Strategie 13	0=no, 1=yes
STRAT_14	Strategie 14	0=no, 1=yes
STRAT_15	Strategie 15	0=no, 1=yes
STRAT_16	Strategie 16	0=no, 1=yes
STRAT_17	Strategie 17	0=no, 1=yes
WHY_1_PROB	I am having troubles with it on my own farm	1= no reason 2= little reason 3= neutral 4= a bit a reason 5= THE reason
WHY_1_HAU	I have the highes use of antimicrobials in this health sector	1= no reason 2= little reason 3= neutral 4= a bit a reason 5= THE reason
WHY_1_NEW	I am interested in trying something new	1= no reason 2= little reason 3= neutral 4= a bit a reason 5= THE reason
WHY_1_SYST	I want to approach this management change systematically and consistently, as I have never been consistent before	1= no reason 2= little reason 3= neutral 4= a bit a reason 5= THE reason
WHY_1_COST	I am hoping for financial savings	1= no reason 2= little reason 3= neutral 4= a bit a reason 5= THE reason
WHY_2_PROB	I am having troubles with it on my own farm	1= no reason 2= little reason 3= neutral 4= a bit a reason 5= THE reason
WHY_2_HAU	I have the highes use of antimicrobials in this health sector	1= no reason 2= little reason 3= neutral 4= a bit a reason 5= THE reason
WHY_2_NEW	I am interested in trying something new	1= no reason 2= little reason 3= neutral 4= a bit a reason 5= THE reason
WHY_2_SYST	I want to approach this management change systematically and consistently, as I have never been consistent before	1= no reason 2= little reason 3= neutral 4= a bit a reason 5= THE reason
WHY_2_COST	I am hoping for financial savings	1= no reason 2= little reason 3= neutral 4= a bit a reason 5= THE reason
WHY_3_PROB	I am having troubles with it on my own farm	1= no reason 2= little reason 3= neutral 4= a bit a reason 5= THE reason
WHY_3_HAU	I have the highes use of antimicrobials in this health sector	1= no reason 2= little reason 3= neutral 4= a bit a reason 5= THE reason
WHY_3_NEW	I am interested in trying something new	1= no reason 2= little reason 3= neutral 4= a bit a reason 5= THE reason
WHY_3_SYST	I want to approach this management change systematically and consistently, as I have never been consistent before	1= no reason 2= little reason 3= neutral 4= a bit a reason 5= THE reason
WHY_3_COST	I am hoping for financial savings	1= no reason 2= little reason 3= neutral 4= a bit a reason 5= THE reason
WHY_4_PROB	I am having troubles with it on my own farm	1= no reason 2= little reason 3= neutral 4= a bit a reason 5= THE reason
WHY_4_HAU	I have the highes use of antimicrobials in this health sector	1= no reason 2= little reason 3= neutral 4= a bit a reason 5= THE reason
WHY_4_NEW	I am interested in trying something new	1= no reason 2= little reason 3= neutral 4= a bit a reason 5= THE reason
WHY_4_SYST	I want to approach this management change systematically and consistently, as I have never been consistent before	1= no reason 2= little reason 3= neutral 4= a bit a reason 5= THE reason
WHY_4_COST	I am hoping for financial savings	1= no reason 2= little reason 3= neutral 4= a bit a reason 5= THE reason
WHY_5_PROB	I am having troubles with it on my own farm	1= no reason 2= little reason 3= neutral 4= a bit a reason 5= THE reason
WHY_5_HAU	I have the highes use of antimicrobials in this health sector	1= no reason 2= little reason 3= neutral 4= a bit a reason 5= THE reason
WHY_5_NEW	I am interested in trying something new	1= no reason 2= little reason 3= neutral 4= a bit a reason 5= THE reason
WHY_5_SYST	I want to approach this management change systematically and consistently, as I have never been consistent before	1= no reason 2= little reason 3= neutral 4= a bit a reason 5= THE reason
WHY_5_COST	I am hoping for financial savings	1= no reason 2= little reason 3= neutral 4= a bit a reason 5= THE reason
WHY_6_PROB	I am having troubles with it on my own farm	1= no reason 2= little reason 3= neutral 4= a bit a reason 5= THE reason
WHY_6_HAU	I have the highes use of antimicrobials in this health sector	1= no reason 2= little reason 3= neutral 4= a bit a reason 5= THE reason
WHY_6_NEW	I am interested in trying something new	1= no reason 2= little reason 3= neutral 4= a bit a reason 5= THE reason
WHY_6_SYST	I want to approach this management change systematically and consistently, as I have never been consistent before	1= no reason 2= little reason 3= neutral 4= a bit a reason 5= THE reason
WHY_6_COST	I am hoping for financial savings	1= no reason 2= little reason 3= neutral 4= a bit a reason 5= THE reason
WHY_7_PROB	I am having troubles with it on my own farm	1= no reason 2= little reason 3= neutral 4= a bit a reason 5= THE reason
WHY_7_HAU	I have the highes use of antimicrobials in this health sector	1= no reason 2= little reason 3= neutral 4= a bit a reason 5= THE reason
WHY_7_NEW	I am interested in trying something new	1= no reason 2= little reason 3= neutral 4= a bit a reason 5= THE reason
WHY_7_SYST	I want to approach this management change systematically and consistently, as I have never been consistent before	1= no reason 2= little reason 3= neutral 4= a bit a reason 5= THE reason
WHY_7_COST	I am hoping for financial savings	1= no reason 2= little reason 3= neutral 4= a bit a reason 5= THE reason
WHY_8_PROB	I am having troubles with it on my own farm	1= no reason 2= little reason 3= neutral 4= a bit a reason 5= THE reason
WHY_8_HAU	I have the highes use of antimicrobials in this health sector	1= no reason 2= little reason 3= neutral 4= a bit a reason 5= THE reason
WHY_8_NEW	I am interested in trying something new	1= no reason 2= little reason 3= neutral 4= a bit a reason 5= THE reason
WHY_8_SYST	I want to approach this management change systematically and consistently, as I have never been consistent before	1= no reason 2= little reason 3= neutral 4= a bit a reason 5= THE reason
WHY_8_COST	I am hoping for financial savings	1= no reason 2= little reason 3= neutral 4= a bit a reason 5= THE reason
WHY_9_PROB	I am having troubles with it on my own farm	1= no reason 2= little reason 3= neutral 4= a bit a reason 5= THE reason
WHY_9_HAU	I have the highes use of antimicrobials in this health sector	1= no reason 2= little reason 3= neutral 4= a bit a reason 5= THE reason
WHY_9_NEW	I am interested in trying something new	1= no reason 2= little reason 3= neutral 4= a bit a reason 5= THE reason
WHY_9_SYST	I want to approach this management change systematically and consistently, as I have never been consistent before	1= no reason 2= little reason 3= neutral 4= a bit a reason 5= THE reason
WHY_9_COST	I am hoping for financial savings	1= no reason 2= little reason 3= neutral 4= a bit a reason 5= THE reason
WHY_10_PROB	I am having troubles with it on my own farm	1= no reason 2= little reason 3= neutral 4= a bit a reason 5= THE reason
WHY_10_HAU	I have the highes use of antimicrobials in this health sector	1= no reason 2= little reason 3= neutral 4= a bit a reason 5= THE reason
WHY_10_NEW	I am interested in trying something new	1= no reason 2= little reason 3= neutral 4= a bit a reason 5= THE reason
WHY_10_SYST	I want to approach this management change systematically and consistently, as I have never been consistent before	1= no reason 2= little reason 3= neutral 4= a bit a reason 5= THE reason
WHY_10_COST	I am hoping for financial savings	1= no reason 2= little reason 3= neutral 4= a bit a reason 5= THE reason
WHY_11_PROB	I am having troubles with it on my own farm	1= no reason 2= little reason 3= neutral 4= a bit a reason 5= THE reason
WHY_11_HAU	I have the highes use of antimicrobials in this health sector	1= no reason 2= little reason 3= neutral 4= a bit a reason 5= THE reason
WHY_11_NEW	I am interested in trying something new	1= no reason 2= little reason 3= neutral 4= a bit a reason 5= THE reason
WHY_11_SYST	I want to approach this management change systematically and consistently, as I have never been consistent before	1= no reason 2= little reason 3= neutral 4= a bit a reason 5= THE reason
WHY_11_COST	I am hoping for financial savings	1= no reason 2= little reason 3= neutral 4= a bit a reason 5= THE reason
WHY_12_PROB	I am having troubles with it on my own farm	1= no reason 2= little reason 3= neutral 4= a bit a reason 5= THE reason
WHY_12_HAU	I have the highes use of antimicrobials in this health sector	1= no reason 2= little reason 3= neutral 4= a bit a reason 5= THE reason
WHY_12_NEW	I am interested in trying something new	1= no reason 2= little reason 3= neutral 4= a bit a reason 5= THE reason
WHY_12_SYST	I want to approach this management change systematically and consistently, as I have never been consistent before	1= no reason 2= little reason 3= neutral 4= a bit a reason 5= THE reason
WHY_12_COST	I am hoping for financial savings	1= no reason 2= little reason 3= neutral 4= a bit a reason 5= THE reason
WHY_13_PROB	I am having troubles with it on my own farm	1= no reason 2= little reason 3= neutral 4= a bit a reason 5= THE reason
WHY_13_HAU	I have the highes use of antimicrobials in this health sector	1= no reason 2= little reason 3= neutral 4= a bit a reason 5= THE reason
WHY_13_NEW	I am interested in trying something new	1= no reason 2= little reason 3= neutral 4= a bit a reason 5= THE reason
WHY_13_SYST	I want to approach this management change systematically and consistently, as I have never been consistent before	1= no reason 2= little reason 3= neutral 4= a bit a reason 5= THE reason
WHY_13_COST	I am hoping for financial savings	1= no reason 2= little reason 3= neutral 4= a bit a reason 5= THE reason
WHY_14_PROB	I am having troubles with it on my own farm	1= no reason 2= little reason 3= neutral 4= a bit a reason 5= THE reason
WHY_14_HAU	I have the highes use of antimicrobials in this health sector	1= no reason 2= little reason 3= neutral 4= a bit a reason 5= THE reason
WHY_14_NEW	I am interested in trying something new	1= no reason 2= little reason 3= neutral 4= a bit a reason 5= THE reason
WHY_14_SYST	I want to approach this management change systematically and consistently, as I have never been consistent before	1= no reason 2= little reason 3= neutral 4= a bit a reason 5= THE reason
WHY_14_COST	I am hoping for financial savings	1= no reason 2= little reason 3= neutral 4= a bit a reason 5= THE reason
WHY_15_PROB	I am having troubles with it on my own farm	1= no reason 2= little reason 3= neutral 4= a bit a reason 5= THE reason
WHY_15_HAU	I have the highes use of antimicrobials in this health sector	1= no reason 2= little reason 3= neutral 4= a bit a reason 5= THE reason
WHY_15_NEW	I am interested in trying something new	1= no reason 2= little reason 3= neutral 4= a bit a reason 5= THE reason
WHY_15_SYST	I want to approach this management change systematically and consistently, as I have never been consistent before	1= no reason 2= little reason 3= neutral 4= a bit a reason 5= THE reason
WHY_15_COST	I am hoping for financial savings	1= no reason 2= little reason 3= neutral 4= a bit a reason 5= THE reason
WHY_16_PROB	I am having troubles with it on my own farm	1= no reason 2= little reason 3= neutral 4= a bit a reason 5= THE reason
WHY_16_HAU	I have the highes use of antimicrobials in this health sector	1= no reason 2= little reason 3= neutral 4= a bit a reason 5= THE reason
WHY_16_NEW	I am interested in trying something new	1= no reason 2= little reason 3= neutral 4= a bit a reason 5= THE reason
WHY_16_SYST	I want to approach this management change systematically and consistently, as I have never been consistent before	1= no reason 2= little reason 3= neutral 4= a bit a reason 5= THE reason
WHY_16_COST	I am hoping for financial savings	1= no reason 2= little reason 3= neutral 4= a bit a reason 5= THE reason
WHY_17_PROB	I am having troubles with it on my own farm	1= no reason 2= little reason 3= neutral 4= a bit a reason 5= THE reason
WHY_17_HAU	I have the highes use of antimicrobials in this health sector	1= no reason 2= little reason 3= neutral 4= a bit a reason 5= THE reason
WHY_17_NEW	I am interested in trying something new	1= no reason 2= little reason 3= neutral 4= a bit a reason 5= THE reason
WHY_17_SYST	I want to approach this management change systematically and consistently, as I have never been consistent before	1= no reason 2= little reason 3= neutral 4= a bit a reason 5= THE reason
WHY_17_COST	I am hoping for financial savings	1= no reason 2= little reason 3= neutral 4= a bit a reason 5= THE reason
QUALITY_VET	With the quality of consultancy from my farm veterinaian I am general: ….	1= very dissatisfied 2= dissatisfied 3= 4= statisfying 5= very satisfying
PAY_SUPPORT	For good quality, farm-adapted consultancy from the farm veterinarian…	1= yes 2= no
COMM_VET_UNDERS	I feel myself understood by the veterinarian.	1= never 2= sometimes not 3= sometimes yes 4= always
COMM_VET_COMPR	I understand the veterinarians criticism and suggestions.	1= never 2= sometimes not 3= sometimes yes 4= always
WG_ PROFIT	I can benefit from these meetings	1= never 2= sometimes not 3=neutral 4= sometimes yes 5= always
WG_OTHERF	I have tried tips from other farmers myself	1= never 2= sometimes not 3=neutral 4= sometimes yes 5= always
WG_LIKE	I like to take part in such meetings	1= never 2= sometimes not 3=neutral 4= sometimes yes 5= always
WG_NOTLIKE	I do no like taking part beacuase a lot of time is lost on my own farm	1= never 2= sometimes not 3=neutral 4= sometimes yes 5= always
WG_CONFUSING	For me it is difficult to find out from the different opinions what is recommendable for me	1= never 2= sometimes not 3=neutral 4= sometimes yes 5= always
WG_BELIEF	I believe everything the other farmers say at these meetings	1= never 2= sometimes not 3=neutral 4= sometimes yes 5= always
DECISION_FARMERS	The opinion of other farmers is important to me	1= never 2= sometimes not 3=neutral 4= sometimes yes 5= always
DECISION_VET	The opinion of my farm veterinarian is important to me	1= never 2= sometimes not 3=neutral 4= sometimes yes 5= always
DECISION_FEELING	I alone decide according to my feelings and knowledge	1= never 2= sometimes not 3=neutral 4= sometimes yes 5= always
DECISION_FAMILY	This is discussed with the family	1= never 2= sometimes not 3=neutral 4= sometimes yes 5= always
DECISION_STAFF	I discuss it with my employee	1= never 2= sometimes not 3=neutral 4= sometimes yes 5= always
DECISION_EXPERT	I get help from experts in this field	1= never 2= sometimes not 3=neutral 4= sometimes yes 5= always
DECISION_MEDIA	I look for newspapers and corresponding articles to the topic	1= never 2= sometimes not 3=neutral 4= sometimes yes 5= always
NA = not available
